# Supplementary material for: 1H NMR Spectroscopy Primitivo Red Wine Screening After Grape Pomace Repassage for Possible Toxin Contamination Removal
Source: Foods. 2025 Feb 21;14(5):734. doi: 10.3390/foods14050734 (PMC11898919; doi:10.3390/foods14050734)
Supplement: Supplementary file 1 [file foods-14-00734-s001.zip]

Archive with 1 entries (1 files):
- foods-3446744-supplementary.pdf
